# Supplementary material for: Open Porosity and Pore Size Distribution of Mesoporous Silica Films Investigated by Positron Annihilation Lifetime Spectroscopy and Ellipsometric Porosimetry
Source: Materials (Basel). 2021 Jun 18;14(12):3371. doi: 10.3390/ma14123371 (PMC8235386; doi:10.3390/ma14123371)
Supplement: Supplementary file 1 [file materials-14-03371-s001.zip]

Archive with 1 entries (1 files):
- materials-1244656-supplementary.pdf
